# Supplementary material for: Mapping the Melanoma Plasma Proteome (MPP) Using Single-Shot Proteomics Interfaced with the WiMT Database
Source: Cancers (Basel). 2021 Dec 10;13(24):6224. doi: 10.3390/cancers13246224 (PMC8699267; doi:10.3390/cancers13246224)
Supplement: Supplementary file 1 [file cancers-13-06224-s001.zip]

Archive with 2 entries (2 files):
- Supplementary  tables Final 20211003.xlsx
- Supplementary figures Final.pdf
